# Supplementary material for: Cancer disrupts sex hormone-inflammation relationships: Analysis of ALI in males from NHANES 2007–2018
Source: PLoS One. 2025 Jun 18;20(6):e0325796. doi: 10.1371/journal.pone.0325796 (PMC12176118; doi:10.1371/journal.pone.0325796)
Supplement: S1 Table — (XLSX) [file pone.0325796.s002.xlsx]

## Sheet: Table S1
Table S1. Correlation analysis between testosterone levels and ALI in different demographic subgroups under different cancer status
Stratification Variable	Cancer Status	Model 1 (Unadjusted)			Model 2 (Basic Adjusted)			Model 3 (Fully Adjusted)
		OR	95% CI	P value	OR	95% CI	P value	OR	95% CI	P value
Age
20-39	Non-Cancer	0.96	0.95-0.98	0	0.96	0.95-0.98	0	0.96	0.95-0.98	0
	Cancer	1.06	1.01-1.11	NA	1.06	1.01-1.11	NA	0.93	0.77-1.13	NA
40-59	Non-Cancer	0.96	0.95-0.98	0	0.96	0.95-0.98	0	0.96	0.95-0.98	0
	Cancer	1	0.91-1.10	0.98	1	0.91-1.10	0.99	0.91	0.79-1.05	0.33
≥60	Non-Cancer	0.99	0.98-1.00	0.009	0.99	0.98-1.00	0.009	0.98	0.97-0.99	0.005
	Cancer	0.96	0.93-0.99	0.019	0.96	0.93-0.99	0.022	0.96	0.92-0.99	0.02
Race
Mexican American	Non-Cancer	0.97	0.95-0.99	0.005	0.97	0.95-0.98	0.002	0.97	0.95-0.98	0.002
	Cancer	1.02	0.93-1.12	NA	1.02	0.93-1.12	NA	1.03	0.94-1.12	NA
Other Hispanic	Non-Cancer	0.96	0.94-0.98	0	0.96	0.94-0.98	0	0.96	0.94-0.98	0.002
	Cancer	1.01	0.98-1.05	0.534	1.01	0.98-1.05	0.575	1.03	0.98-1.09	NA
Non-Hispanic White	Non-Cancer	0.97	0.96-0.99	0	0.97	0.96-0.98	0	0.97	0.96-0.98	0
	Cancer	0.99	0.93-1.05	0.721	0.99	0.93-1.05	0.647	0.98	0.93-1.05	0.618
Non-Hispanic Black	Non-Cancer	0.97	0.95-0.99	0.006	0.96	0.94-0.98	0.002	0.98	0.95-1.00	0.034
	Cancer	0.98	0.92-1.04	0.476	0.98	0.92-1.03	0.433	0.97	0.92-1.03	0.425
Other	Non-Cancer	0.97	0.95-0.99	0.017	0.96	0.94-0.99	0.007	0.96	0.94-0.99	0.007
	Cancer	0.98	0.85-1.14	NA	0.96	0.82-1.13	NA	0.93	0.78-1.12	NA
Education Level
Under high school	Non-Cancer	0.98	0.96-0.99	0.012	0.97	0.95-0.99	0.006	0.98	0.96-1.00	0.061
	Cancer	0.96	0.91-1.01	0.177	0.94	0.91-0.98	0.063	0.94	0.91-0.98	0.095
High school or equivalent	Non-Cancer	0.97	0.96-0.99	0.002	0.97	0.95-0.98	0	0.97	0.95-0.98	0.001
	Cancer	1.02	0.95-1.09	0.595	1.04	0.92-1.17	0.562	1.04	0.92-1.18	0.57
Above high school	Non-Cancer	0.97	0.96-0.99	0	0.97	0.96-0.98	0	0.97	0.96-0.98	0
	Cancer	0.98	0.91-1.06	0.641	0.98	0.91-1.05	0.593	0.98	0.91-1.05	0.574
PIR (%)
<1	Non-Cancer	0.98	0.96-0.99	0.011	0.97	0.96-0.99	0.004	0.98	0.96-1.00	0.022
	Cancer	0.95	0.90-1.01	0.209	0.96	0.90-1.02	0.39	0.95	0.90-1.00	NA
1-3	Non-Cancer	0.97	0.96-0.99	0.002	0.96	0.95-0.98	0	0.97	0.95-0.98	0
	Cancer	0.93	0.85-1.02	0.157	0.94	0.85-1.03	0.18	0.94	0.86-1.02	0.15
>3	Non-Cancer	0.97	0.96-0.98	0	0.97	0.96-0.98	0	0.97	0.96-0.98	0
	Cancer	1.01	0.94-1.09	0.81	1.01	0.94-1.08	0.882	0.99	0.93-1.06	0.843
