# Supplementary material for: Cancer disrupts sex hormone-inflammation relationships: Analysis of ALI in males from NHANES 2007–2018
Source: PLoS One. 2025 Jun 18;20(6):e0325796. doi: 10.1371/journal.pone.0325796 (PMC12176118; doi:10.1371/journal.pone.0325796)
Supplement: S2 Table — (XLSX) [file pone.0325796.s003.xlsx]

## Sheet: Table S2
Table S2. Correlation analysis between estradiol level and ALI in different demographic subgroups under different cancer status
Stratification Variable	Cancer Status	Model 1 (Unadjusted)			Model 2 (Basic Adjusted)			Model 3 (Fully Adjusted)
		OR	95% CI	P value	OR	95% CI	P value	OR	95% CI	P value
Age
20-39	Non-Cancer	2.15	1.69-2.74	0	2.11	1.66-2.68	0	2.07	1.64-2.61	0
	Cancer	0.09	0.03-0.25	NA	0.09	0.03-0.25	NA	15.85	0.02-10701.40	NA
40-59	Non-Cancer	1.85	1.35-2.53	0.001	1.81	1.32-2.47	0.001	1.8	1.31-2.46	0.001
	Cancer	0.16	0.00-67.76	0.572	0.14	0.00-73.72	0.562	0.17	0.00-67.44	0.617
≥60	Non-Cancer	1.12	0.89-1.39	0.34	1.12	0.89-1.40	0.341	1.11	0.89-1.38	0.372
	Cancer	2.35	0.90-6.11	0.093	2.31	0.87-6.13	0.107	2.27	0.88-5.87	0.105
Race
Mexican American	Non-Cancer	1.78	1.24-2.55	0.006	1.8	1.27-2.55	0.004	1.78	1.27-2.52	0.005
	Cancer	1.33	0.85-2.10	NA	1.37	0.87-2.16	NA	1.37	0.80-2.36	NA
Other Hispanic	Non-Cancer	1.48	1.02-2.14	0.047	1.48	1.03-2.12	0.045	1.4	0.98-1.99	0.078
	Cancer	0.4	0.08-2.05	0.384	0.39	0.08-2.05	0.468	0.39	0.08-2.03	NA
Non-Hispanic White	Non-Cancer	1.37	1.10-1.70	0.008	1.54	1.25-1.89	0	1.52	1.23-1.88	0.001
	Cancer	0.96	0.14-6.61	0.965	1	0.16-6.38	0.997	1.12	0.24-5.35	0.886
Non-Hispanic Black	Non-Cancer	1.66	1.19-2.31	0.006	1.63	1.18-2.24	0.007	1.42	1.01-2.00	0.057
	Cancer	4.38	1.03-18.63	0.093	4.28	0.99-18.50	0.109	4.75	1.03-21.87	0.139
Other	Non-Cancer	1.46	0.85-2.50	0.181	1.44	0.84-2.47	0.194	1.43	0.83-2.47	0.207
	Cancer	0.64	0.03-15.31	NA	0.61	0.02-15.89	NA	0.44	0.02-9.65	NA
Education Level
Under high school	Non-Cancer	1.47	1.10-1.98	0.016	1.54	1.13-2.09	0.011	1.4	1.01-1.93	0.054
	Cancer	7.5	1.86-30.22	0.037	8.75	2.64-29.02	0.038	9.41	2.89-30.63	0.065
High school or equivalent	Non-Cancer	1.48	1.04-2.08	0.036	1.5	1.08-2.09	0.022	1.47	1.04-2.08	0.039
	Cancer	3.83	0.45-32.54	0.25	5.69	0.15-212.62	0.378	5.47	0.17-174.45	0.373
Above high school	Non-Cancer	1.64	1.27-2.12	0.001	1.77	1.40-2.24	0	1.76	1.39-2.23	0
	Cancer	0.78	0.10-5.97	0.812	0.86	0.13-5.90	0.882	0.97	0.18-5.14	0.97
PIR (%)
<1	Non-Cancer	1.44	1.09-1.89	0.015	1.49	1.13-1.97	0.009	1.43	1.10-1.86	0.014
	Cancer	1.49	0.63-3.54	0.429	1.8	0.86-3.77	0.365	2.11	0.87-5.13	NA
1-3	Non-Cancer	1.34	1.01-1.79	0.053	1.48	1.12-1.97	0.011	1.43	1.07-1.91	0.023
	Cancer	5.81	0.96-35.30	0.072	5.97	0.84-42.40	0.093	4.84	0.95-24.70	0.079
>3	Non-Cancer	1.84	1.42-2.39	0	1.9	1.51-2.41	0	1.89	1.50-2.39	0
	Cancer	0.6	0.06-6.00	0.666	0.69	0.08-6.16	0.74	0.94	0.17-5.12	0.944
