# Supplementary material for: Cancer disrupts sex hormone-inflammation relationships: Analysis of ALI in males from NHANES 2007–2018
Source: PLoS One. 2025 Jun 18;20(6):e0325796. doi: 10.1371/journal.pone.0325796 (PMC12176118; doi:10.1371/journal.pone.0325796)
Supplement: S3 Table — (XLSX) [file pone.0325796.s004.xlsx]

## Sheet: Table S3
Table S3. Association Between ALI Quartiles and Cancer Risk
Variable		Model 1 (Unadjusted)			Model 2 (Basic Adjusted)			Model 3 (Fully Adjusted)
		OR (95% CI)	P value	P trend	OR (95% CI)	P value	P trend	OR (95% CI)	P value	P trend
ALI	Q1	ref	-	<0.001	ref	-	0.404	ref	-	0.386
	Q2	0.53 (0.43-0.65)	<0.001		0.84 (0.67-1.06)	0.157		0.85 (0.67-1.07)	0.174
	Q3	0.48 (0.38-0.61)	<0.001		0.94 (0.72-1.23)	0.662		0.90 (0.69-1.18)	0.46
	Q4	0.37 (0.27-0.50)	<0.001		0.84 (0.61-1.17)	0.313		0.86 (0.61-1.20)	0.367
