# Supplementary material for: Cancer disrupts sex hormone-inflammation relationships: Analysis of ALI in males from NHANES 2007–2018
Source: PLoS One. 2025 Jun 18;20(6):e0325796. doi: 10.1371/journal.pone.0325796 (PMC12176118; doi:10.1371/journal.pone.0325796)
Supplement: S4 Table — (XLSX) [file pone.0325796.s005.xlsx]

## Sheet: Table S4
Table S4. Testosterone Quartiles Correlating with Cancer Risk
Variable		Model 1 (Unadjusted)			Model 2 (Basic Adjusted)			Model 3 (Fully Adjusted)
		OR (95% CI)	P value	P trend	OR (95% CI)	P value	P trend	OR (95% CI)	P value	P trend
Testosterone	Q1	ref	-	0.0167	ref	-	0.565	ref	-	0.43418
	Q2	0.785 (0.560-1.099)	0.1638		0.955 (0.647-1.410)	0.819		0.938 (0.642-1.371)	0.7426
	Q3	0.733 (0.489-1.101)	0.1404		1.021 (0.666-1.566)	0.923		0.978 (0.639-1.497)	0.9191
	Q4	0.664 (0.471-0.936)	0.0238*		0.865 (0.576-1.299)	0.488		0.832 (0.550-1.258)	0.388
