# Supplementary material for: Cancer disrupts sex hormone-inflammation relationships: Analysis of ALI in males from NHANES 2007–2018
Source: PLoS One. 2025 Jun 18;20(6):e0325796. doi: 10.1371/journal.pone.0325796 (PMC12176118; doi:10.1371/journal.pone.0325796)
Supplement: S5 Table — (XLSX) [file pone.0325796.s006.xlsx]

## Sheet: Table S5
Table S5. Estradiol Quartile Distribution and Its Cancer Risk Implications
Variable		Model 1 (Unadjusted)			Model 2 (Basic Adjusted)			Model 3 (Fully Adjusted)
		OR (95% CI)	P value	P trend	OR (95% CI)	P value	P trend	OR (95% CI)	P value	P trend
Estradiol	Q1	ref	-	0.0806	ref	-	0.304	ref	-	0.242
	Q2	1.067 (0.689-1.652)	0.775		1.129 (0.735-1.736)	0.585		1.135 (0.741-1.737)	0.5671
	Q3	1.316 (0.866-2.000)	0.21		1.334 (0.823-2.162)	0.254		1.351 (0.820-2.226)	0.2504
	Q4	1.287 (0.891-1.860)	0.19		1.185 (0.779-1.803)	0.435		1.231 (0.798-1.900)	0.358
